# Supplementary material for: Brugia malayi filarial helminth-derived extracellular vesicles suppress antigen presenting cell function and antigen-specific CD4+ T cell responses
Source: Front Immunol. 2024 Oct 7;15:1436818. doi: 10.3389/fimmu.2024.1436818 (PMC11491353; doi:10.3389/fimmu.2024.1436818)
Supplement: Supplementary file 2 [file Table1.xlsx]

## Sheet: Metadata
# This is a metadata template for submission of high-throughput sequencing samples to the GEO database.
# Before filling out the template, we highly recommend reviewing the appropriate EXAMPLE template(s) found on tabs of this Excel file.
# Fields with a red triangle in the upper-right corner have pop-up instructions that can be displayed if you hover over the field.
# Invalid duplicate entries will be auto-highlighted. Please correct. For example, library name, title, raw file entries must be unique.
STUDY
# This section describes the overall study.
# Information provided in this section will be displayed in a GEO Series (GSE record) on public web pages.
*title	mRNA Sequencing of human monocytes exposed to Brugia malayi filarial helminth-derived extracellular vesicles.
*summary (abstract)	Live microfilariae (Mf) and mf-derived extracellular vesicles (EVs) have been shown to modulate human antigen presenting cell (APC) function, most notably by suppressing the induction of IL-12 (and other pro-inflammatory cytokines) following activation with LPS and interferon-gamma. To explore further how EVs alter human APC function, we studied the effect of mf and EVs on monocyte celllines isol…
*experimental design	We performed comparative RNAseq analysis of human monocytes following exposure to live Brugia malayi filarial helminth, EVs, E/S, or EV-depleted E/S.
contributor	Thomas B. Nutman
contributor	Pedro H. Guimaeres-Gazzinelli
contributor	Alessandra Ricciardi
contributor	Gayatri Sanku
supplementary file
SAMPLES
# Information provided in this section will be displayed in GEO Samples (GSM records) on public web pages.
# A GEO Sample record will be created from each row in this section.
# Biological replicates of the same sample: If provided, should be listed on different rows and titled accordingly (biol rep 1, biol rep 2, and so on).
# Technical replicates, eg, the same libraries were run in different lanes of a flow cell or sequenced multiple times: If provided, list all raw files in the same row, adding more "raw file" columns as needed to accommodate all raw files.
# All library names, titles and raw files must be unique.
*library name	*title	*organism	**tissue	**cell line	**cell type	genotype	treatment	*molecule	*single or paired-end	*instrument model	description	*processed data file	processed data file	*raw file	raw file	raw file	raw file
EVMinus_1	Human monocytes, EV depleted E/S, rep1	Homo Sapiens		Donor PBMC	Monocytes		EV depleted E/S	polyA RNA	paired-end	Illumina NextSeq		RSEM_genecounts.txt		10_EVMinus1_S1_R1_001.fastq.gz	10_EVMinus1_S1_R2_001.fastq.gz
EVMinus_2	Human monocytes, EV depleted E/S, rep2	Homo Sapiens		Donor PBMC	Monocytes		EV depleted E/S	polyA RNA	paired-end	Illumina NextSeq		RSEM_genecounts.txt		11_EVMinus2_S2_R1_001.fastq.gz	11_EVMinus2_S2_R2_001.fastq.gz
EVMinus_3	Human monocytes, EV depleted E/S, rep3	Homo Sapiens		Donor PBMC	Monocytes		EV depleted E/S	polyA RNA	paired-end	Illumina NextSeq		RSEM_genecounts.txt		12_EVMinus3_S3_R1_001.fastq.gz	12_EVMinus3_S3_R2_001.fastq.gz
LiveMf_1	Human monocytes, Mf live, rep1	Homo Sapiens		Donor PBMC	Monocytes		Live Mf	polyA RNA	paired-end	Illumina NextSeq		RSEM_genecounts.txt		4_LiveMf1_S15_R1_001.fastq.gz	4_LiveMf1_S15_R2_001.fastq.gz
LiveMf_2	Human monocytes, Mf live, rep2	Homo Sapiens		Donor PBMC	Monocytes		Live Mf	polyA RNA	paired-end	Illumina NextSeq		RSEM_genecounts.txt		5_LiveMf2_S11_R1_001.fastq.gz	5_LiveMf2_S11_R2_001.fastq.gz
LiveMf_3	Human monocytes, Mf live, rep3	Homo Sapiens		Donor PBMC	Monocytes		Live Mf	polyA RNA	paired-end	Illumina NextSeq		RSEM_genecounts.txt		6_LiveMf3_S7_R1_001.fastq.gz	6_LiveMf3_S7_R2_001.fastq.gz
MfSup_1	Human monocytes, Mf-derived excretory/secretory (E/S) products, rep1	Homo Sapiens		Donor PBMC	Monocytes		Mf-derived excretory/secretory (E/S) products	polyA RNA	paired-end	Illumina NextSeq		RSEM_genecounts.txt		7_MfSup1_S8_R1_001.fastq.gz	7_MfSup1_S8_R2_001.fastq.gz
MfSup_2	Human monocytes, Mf-derived excretory/secretory (E/S) products, rep2	Homo Sapiens		Donor PBMC	Monocytes		Mf-derived excretory/secretory (E/S) products	polyA RNA	paired-end	Illumina NextSeq		RSEM_genecounts.txt		8_MfSup2_S9_R1_001.fastq.gz	8_MfSup2_S9_R2_001.fastq.gz
MfSup_3	Human monocytes, Mf-derived excretory/secretory (E/S) products, rep3	Homo Sapiens		Donor PBMC	Monocytes		Mf-derived excretory/secretory (E/S) products	polyA RNA	paired-end	Illumina NextSeq		RSEM_genecounts.txt		9_MfSup3_S10_R1_001.fastq.gz	9_MfSup3_S10_R2_001.fastq.gz
EV_1	Human monocytes, Mf-derived extracellular vesicles (EVs), rep1	Homo Sapiens		Donor PBMC	Monocytes		Mf-derived extracellular vesicles (EVs)	polyA RNA	paired-end	Illumina NextSeq		RSEM_genecounts.txt		13_EV1_S4_R1_001.fastq.gz	13_EV1_S4_R2_001.fastq.gz
EV_2	Human monocytes, Mf-derived extracellular vesicles (EVs), rep2	Homo Sapiens		Donor PBMC	Monocytes		Mf-derived extracellular vesicles (EVs)	polyA RNA	paired-end	Illumina NextSeq		RSEM_genecounts.txt		14_EV2_S5_R1_001.fastq.gz	14_EV2_S5_R2_001.fastq.gz
EV_3	Human monocytes, Mf-derived extracellular vesicles (EVs), rep3	Homo Sapiens		Donor PBMC	Monocytes		Mf-derived extracellular vesicles (EVs)	polyA RNA	paired-end	Illumina NextSeq		RSEM_genecounts.txt		15_EV3_S6_R1_001.fastq.gz	15_EV3_S6_R2_001.fastq.gz
Media_1	Human monocytes, unconditioned, rep1	Homo Sapiens		Donor PBMC	Monocytes		unconditioned	polyA RNA	paired-end	Illumina NextSeq		RSEM_genecounts.txt		1_Media1_S12_R1_001.fastq.gz	1_Media1_S12_R2_001.fastq.gz
Media_2	Human monocytes, unconditioned, rep2	Homo Sapiens		Donor PBMC	Monocytes		unconditioned	polyA RNA	paired-end	Illumina NextSeq		RSEM_genecounts.txt		2_Media2_S13_R1_001.fastq.gz	2_Media2_S13_R2_001.fastq.gz
Media_3	Human monocytes, unconditioned, rep3	Homo Sapiens		Donor PBMC	Monocytes		unconditioned	polyA RNA	paired-end	Illumina NextSeq		RSEM_genecounts.txt		3_Media3_S14_R1_001.fastq.gz	3_Media3_S14_R2_001.fastq.gz
PROTOCOLS
# Information provided in this section will appear in each GEO Sample (GSM record).
growth protocol	Donor PBMC samples were collected from the NIH Clinical Center Blood Bank. Human monocyte cells were isolated from 4 donors using magnetic beads (Pan Monocyte Isolation Kit, human, Miltenyi).
treatment protocol	The monocyte cells (1x10^6/mL) from 4 different donors and exposed to media (unconditioned), 50,000 live microfilariae (Mf), Mf-derived EVs (normalized using 10ug of protein content), 10uL of Mf E/S, or 10uL of Mf supernatant depleted of EVs for 48hrs at 37°C in 5% CO2.
*extract protocol	RNA was extracted from DCs using the Total RNA and Protein Isolation Kit (Thermo Fisher Scientific). The mRNA was purified from total RNA using the RNeasy Pure mRNA Bead Kit (Qiagen) according to manufacturer instructions. Samples with RIN values above 8.0 were prepared for library preparation.
*library construction protocol	Indexed RNA sequencing (RNA-seq) libraries were constructed from 1 µg total RNA using a TruSeq Stranded mRNA Library Prep (Illumina). The mRNA-Seq libraries were sequenced in paired-end mode (2x151 bp) on Illumina NextSeq sequencer.
*library strategy	RNA-seq
*data processing step	The mRNA sequencing data was processed using default parameter with RNA-seek workflow (https://github.com/OpenOmics/RNA-seek).
data processing step	This included preprocessing of the raw sequencing reads to remove low quality bases, adapters, and shorter reads using Cutadapt v1.18, followed by alignment to human hg38 reference genome (GRCh38, Gencode Release 30) using STAR (v.2.7.6a) aligner in two-pass mapping mode.
data processing step	The gene expression counts estimated from number of reads mapping to each annotated gene using RSEM (v.1.3.0).
data processing step	The expression data were transformed to log2-counts per million (logCPM) and then filtered to remove genes with <1 CPM that are expressed in less than 4 samples. The filtered gene expression count was normalized using TMM (Trimmed Mean of M-values) method.
data processing step
*genome build/assembly	GRCh38, Gencode Release 30
*processed data files format and content	tab-delimited text file inlcudes RSEM expected gene counts for all samples
processed data files format and content	tab-delimited text file inlcudes TMM normalized gene counts for all samples
PAIRED-END EXPERIMENTS
# If "paired-end" experiments are included, list the files for each paired-end run in a row. Each row will become one sequencing run on a GEO Sample (GSM record).
# Single-cell data: If applicable, list index files (I1, I2, etc.) in "file name 3", "file name 4" columns.
# Please make sure all raw files listed here are also listed in the "raw file" columns in the above SAMPLES section.
file name 1	file name 2
1_Media1_S12_R1_001.fastq.gz	1_Media1_S12_R2_001.fastq.gz
2_Media2_S13_R1_001.fastq.gz	2_Media2_S13_R2_001.fastq.gz
3_Media3_S14_R1_001.fastq.gz	3_Media3_S14_R2_001.fastq.gz
4_LiveMf1_S15_R1_001.fastq.gz	4_LiveMf1_S15_R2_001.fastq.gz
5_LiveMf2_S11_R1_001.fastq.gz	5_LiveMf2_S11_R2_001.fastq.gz
6_LiveMf3_S7_R1_001.fastq.gz	6_LiveMf3_S7_R2_001.fastq.gz
7_MfSup1_S8_R1_001.fastq.gz	7_MfSup1_S8_R2_001.fastq.gz
8_MfSup2_S9_R1_001.fastq.gz	8_MfSup2_S9_R2_001.fastq.gz
9_MfSup3_S10_R1_001.fastq.gz	9_MfSup3_S10_R2_001.fastq.gz
10_EVMinus1_S1_R1_001.fastq.gz	10_EVMinus1_S1_R2_001.fastq.gz
11_EVMinus2_S2_R1_001.fastq.gz	11_EVMinus2_S2_R2_001.fastq.gz
12_EVMinus3_S3_R1_001.fastq.gz	12_EVMinus3_S3_R2_001.fastq.gz
13_EV1_S4_R1_001.fastq.gz	13_EV1_S4_R2_001.fastq.gz
14_EV2_S5_R1_001.fastq.gz	14_EV2_S5_R2_001.fastq.gz
15_EV3_S6_R1_001.fastq.gz	15_EV3_S6_R2_001.fastq.gz

## Sheet: MD5SUM
# Unix: md5sum <file>
# OS X: md5 <file>
# Windows: Windows Command Processor (cmd): certutil -hashfile <file> MD5
RAW FILES					PROCESSED DATA FILES
file name	file checksum				file name	file checksum
10_EVMinus1_S1_R1_001.fastq.gz	eac38b3f55b838e5d2c26e2bdb1c4b28				RSEM_genecounts.txt	8fc0ee9306c1b7a5a827a9ef079460fc
10_EVMinus1_S1_R2_001.fastq.gz	f84b5ce2cae24fef04659f3883a4ddec
11_EVMinus2_S2_R1_001.fastq.gz	f37f0c01880155199b9f42f7fbbb8a21
11_EVMinus2_S2_R2_001.fastq.gz	99bc2ca23171daa3d7dae228cd2fb855
12_EVMinus3_S3_R1_001.fastq.gz	4766d825322898166bf84bc2240235c1
12_EVMinus3_S3_R2_001.fastq.gz	47cea9dce6ec43aca123fae0a98bd534
13_EV1_S4_R1_001.fastq.gz	a725b4afeca11d0e44fd99c17218de8f
13_EV1_S4_R2_001.fastq.gz	c4404e9ccb6ed7de375412e9857273da
14_EV2_S5_R1_001.fastq.gz	28137a28251a1cef6645839770562677
14_EV2_S5_R2_001.fastq.gz	67c52076bcfb00134b37f100e6d5e5f8
15_EV3_S6_R1_001.fastq.gz	80270abe87b47d3b2e5375415c56baa6
15_EV3_S6_R2_001.fastq.gz	502e2715ec47dbbdbbd275653781efcf
1_Media1_S12_R1_001.fastq.gz	20ab0b1244fb918f0d3e5b88a6ad9094
1_Media1_S12_R2_001.fastq.gz	c63b3280361a47a8e8f4a1372531f456
2_Media2_S13_R1_001.fastq.gz	c860c69b62b5800ff0493a970eead0d1
2_Media2_S13_R2_001.fastq.gz	44c6d891c78b0575bbc70195c486f5f3
3_Media3_S14_R1_001.fastq.gz	9cc767982fd648b0456ab93e53b219bf
3_Media3_S14_R2_001.fastq.gz	0d5459105fa2b0b9f172171bfd2a9e90
4_LiveMf1_S15_R1_001.fastq.gz	1b903f88b00303ce12d87a7e2d20e7b0
4_LiveMf1_S15_R2_001.fastq.gz	663dad482121a6a4f9659fcaf4060004
5_LiveMf2_S11_R1_001.fastq.gz	cf53015c0567ff729bd1d2c0e2280f90
5_LiveMf2_S11_R2_001.fastq.gz	05bc03a9c29bc252d9fe469480937058
6_LiveMf3_S7_R1_001.fastq.gz	1a54b53ef9059c89cdde453b29c2f9ff
6_LiveMf3_S7_R2_001.fastq.gz	b73ed86066b4d99a17d1959cc16db49f
7_MfSup1_S8_R1_001.fastq.gz	0404d58a2029f443eed449436223e0d1
7_MfSup1_S8_R2_001.fastq.gz	6552a264afab6fb7f34a3dfc080ae1e8
8_MfSup2_S9_R1_001.fastq.gz	3f2c0edfc6547dd54da0146757d5740e
8_MfSup2_S9_R2_001.fastq.gz	a07435eb291b402d201c6e914a2a8c11
9_MfSup3_S10_R1_001.fastq.gz	e989084c27b9e6afbe074f55be5cddfd
9_MfSup3_S10_R2_001.fastq.gz	928e5b0af434a27f6ac8da915bd81da4
