# Supplementary material for: Brugia malayi filarial helminth-derived extracellular vesicles suppress antigen presenting cell function and antigen-specific CD4+ T cell responses
Source: Front Immunol. 2024 Oct 7;15:1436818. doi: 10.3389/fimmu.2024.1436818 (PMC11491353; doi:10.3389/fimmu.2024.1436818)
Supplement: Supplementary file 3 [file Table2.xlsx]

## Sheet: Metadata
# This is a metadata template for submission of high-throughput sequencing samples to the GEO database.
# Before filling out the template, we highly recommend reviewing the appropriate EXAMPLE template(s) found on tabs of this Excel file.
# Fields with a red triangle in the upper-right corner have pop-up instructions that can be displayed if you hover over the field.
# Invalid duplicate entries will be auto-highlighted. Please correct. For example, library name, title, raw file entries must be unique.
STUDY
# This section describes the overall study.
# Information provided in this section will be displayed in a GEO Series (GSE record) on public web pages.
*title	Brugia malayi filarial helminth-derived extracellular vesicles suppress antigen presenting cell functions and antigen-specific CD4+ T cell responses
*summary (abstract)	Live microfilariae (Mf) and mf-derived extracellular vesicles (EVs) have been shown to modulate human antigen presenting cell (APC) function, most notably by suppressing the induction of IL-12 (and other pro-inflammatory cytokines) following activation with LPS and interferon-gamma. To explore further how EVs alter human APC function, we studied the effect of mf and EVs on human elutriated monocy…
*experimental design	We performed comparative RNAseq analysis of human DC following exposure to live Brugia malayi filarial helminth, EVs, E/S, or EV-depleted E/S.
contributor	Thomas B. Nutman
contributor	Pedro H. Guimaeres-Gazzinelli
contributor	Alessandra Ricciardi
contributor	Gayatri Sanku
supplementary file
SAMPLES
# Information provided in this section will be displayed in GEO Samples (GSM records) on public web pages.
# A GEO Sample record will be created from each row in this section.
# Biological replicates of the same sample: If provided, should be listed on different rows and titled accordingly (biol rep 1, biol rep 2, and so on).
# Technical replicates, eg, the same libraries were run in different lanes of a flow cell or sequenced multiple times: If provided, list all raw files in the same row, adding more "raw file" columns as needed to accommodate all raw files.
# All library names, titles and raw files must be unique.
*library name	*title	*organism	**tissue	**cell line	**cell type	genotype	treatment	*molecule	*single or paired-end	*instrument model	description	*processed data file	processed data file	*raw file	raw file	raw file	raw file
EVMinusSup_1	Mono-derived DC, EV depleted E/S, rep1	Homo Sapiens		Donor PBMC	Monocyte-derived dendritic cells		EV depleted E/S	polyA RNA	paired-end	Illumina NextSeq		RSEM_genecounts.txt	TMM_normalized_data.txt	5_EVMinusSup1_S5_R1_001.fastq.gz	5_EVMinusSup1_S5_R2_001.fastq.gz
EVMinusSup_2	Mono-derived DC, EV depleted E/S, rep2	Homo Sapiens		Donor PBMC	Monocyte-derived dendritic cells		EV depleted E/S	polyA RNA	paired-end	Illumina NextSeq		RSEM_genecounts.txt	TMM_normalized_data.txt	10_EVMinusSup2_S10_R1_001.fastq.gz	10_EVMinusSup2_S10_R2_001.fastq.gz
EVMinusSup_3	Mono-derived DC, EV depleted E/S, rep3	Homo Sapiens		Donor PBMC	Monocyte-derived dendritic cells		EV depleted E/S	polyA RNA	paired-end	Illumina NextSeq		RSEM_genecounts.txt	TMM_normalized_data.txt	15_EVMinusSup3_S15_R1_001.fastq.gz	15_EVMinusSup3_S15_R2_001.fastq.gz
EVMinusSup_4	Mono-derived DC, EV depleted E/S, rep4	Homo Sapiens		Donor PBMC	Monocyte-derived dendritic cells		EV depleted E/S	polyA RNA	paired-end	Illumina NextSeq		RSEM_genecounts.txt	TMM_normalized_data.txt	20_EVMinusSup4_S20_R1_001.fastq.gz	20_EVMinusSup4_S20_R2_001.fastq.gz
Mf_1	Mono-derived DC, Mf live, rep1	Homo Sapiens		Donor PBMC	Monocyte-derived dendritic cells		Live Mf	polyA RNA	paired-end	Illumina NextSeq		RSEM_genecounts.txt	TMM_normalized_data.txt	2_Mf1_S2_R1_001.fastq.gz	2_Mf1_S2_R2_001.fastq.gz
Mf_2	Mono-derived DC, Mf live, rep2	Homo Sapiens		Donor PBMC	Monocyte-derived dendritic cells		Live Mf	polyA RNA	paired-end	Illumina NextSeq		RSEM_genecounts.txt	TMM_normalized_data.txt	7_Mf2_S7_R1_001.fastq.gz	7_Mf2_S7_R2_001.fastq.gz
Mf_3	Mono-derived DC, Mf live, rep3	Homo Sapiens		Donor PBMC	Monocyte-derived dendritic cells		Live Mf	polyA RNA	paired-end	Illumina NextSeq		RSEM_genecounts.txt	TMM_normalized_data.txt	12_Mf3_S12_R1_001.fastq.gz	12_Mf3_S12_R2_001.fastq.gz
Mf_4	Mono-derived DC, Mf live, rep4	Homo Sapiens		Donor PBMC	Monocyte-derived dendritic cells		Live Mf	polyA RNA	paired-end	Illumina NextSeq		RSEM_genecounts.txt	TMM_normalized_data.txt	17_Mf4_S17_R1_001.fastq.gz	17_Mf4_S17_R2_001.fastq.gz
Sup_1	Mono-derived DC, Mf-derived excretory/secretory (E/S) products, rep1	Homo Sapiens		Donor PBMC	Monocyte-derived dendritic cells		Mf-derived excretory/secretory (E/S) products	polyA RNA	paired-end	Illumina NextSeq		RSEM_genecounts.txt	TMM_normalized_data.txt	4_Sup1_S4_R1_001.fastq.gz	4_Sup1_S4_R2_001.fastq.gz
Sup_2	Mono-derived DC, Mf-derived excretory/secretory (E/S) products, rep2	Homo Sapiens		Donor PBMC	Monocyte-derived dendritic cells		Mf-derived excretory/secretory (E/S) products	polyA RNA	paired-end	Illumina NextSeq		RSEM_genecounts.txt	TMM_normalized_data.txt	9_Sup2_S9_R1_001.fastq.gz	9_Sup2_S9_R2_001.fastq.gz
Sup_3	Mono-derived DC, Mf-derived excretory/secretory (E/S) products, rep3	Homo Sapiens		Donor PBMC	Monocyte-derived dendritic cells		Mf-derived excretory/secretory (E/S) products	polyA RNA	paired-end	Illumina NextSeq		RSEM_genecounts.txt	TMM_normalized_data.txt	14_Sup3_S14_R1_001.fastq.gz	14_Sup3_S14_R2_001.fastq.gz
Sup_4	Mono-derived DC, Mf-derived excretory/secretory (E/S) products, rep4	Homo Sapiens		Donor PBMC	Monocyte-derived dendritic cells		Mf-derived excretory/secretory (E/S) products	polyA RNA	paired-end	Illumina NextSeq		RSEM_genecounts.txt	TMM_normalized_data.txt	19_Sup4_S19_R1_001.fastq.gz	19_Sup4_S19_R2_001.fastq.gz
EV_1	Mono-derived DC, Mf-derived extracellular vesicles (EVs), rep1	Homo Sapiens		Donor PBMC	Monocyte-derived dendritic cells		Mf-derived extracellular vesicles (EVs)	polyA RNA	paired-end	Illumina NextSeq		RSEM_genecounts.txt	TMM_normalized_data.txt	3_EV1_S3_R1_001.fastq.gz	3_EV1_S3_R2_001.fastq.gz
EV_2	Mono-derived DC, Mf-derived extracellular vesicles (EVs), rep2	Homo Sapiens		Donor PBMC	Monocyte-derived dendritic cells		Mf-derived extracellular vesicles (EVs)	polyA RNA	paired-end	Illumina NextSeq		RSEM_genecounts.txt	TMM_normalized_data.txt	8_EV2_S8_R1_001.fastq.gz	8_EV2_S8_R2_001.fastq.gz
EV_3	Mono-derived DC, Mf-derived extracellular vesicles (EVs), rep3	Homo Sapiens		Donor PBMC	Monocyte-derived dendritic cells		Mf-derived extracellular vesicles (EVs)	polyA RNA	paired-end	Illumina NextSeq		RSEM_genecounts.txt	TMM_normalized_data.txt	13_EV3_S13_R1_001.fastq.gz	13_EV3_S13_R2_001.fastq.gz
EV_4	Mono-derived DC, Mf-derived extracellular vesicles (EVs), rep4	Homo Sapiens		Donor PBMC	Monocyte-derived dendritic cells		Mf-derived extracellular vesicles (EVs)	polyA RNA	paired-end	Illumina NextSeq		RSEM_genecounts.txt	TMM_normalized_data.txt	18_EV4_S18_R1_001.fastq.gz	18_EV4_S18_R2_001.fastq.gz
Media_1	Mono-derived DC, unconditioned, rep1	Homo Sapiens		Donor PBMC	Monocyte-derived dendritic cells		unconditioned	polyA RNA	paired-end	Illumina NextSeq		RSEM_genecounts.txt	TMM_normalized_data.txt	1_Media1_S1_R1_001.fastq.gz	1_Media1_S1_R2_001.fastq.gz
Media_2	Mono-derived DC, unconditioned, rep2	Homo Sapiens		Donor PBMC	Monocyte-derived dendritic cells		unconditioned	polyA RNA	paired-end	Illumina NextSeq		RSEM_genecounts.txt	TMM_normalized_data.txt	6_Media2_S6_R1_001.fastq.gz	6_Media2_S6_R2_001.fastq.gz
Media_3	Mono-derived DC, unconditioned, rep3	Homo Sapiens		Donor PBMC	Monocyte-derived dendritic cells		unconditioned	polyA RNA	paired-end	Illumina NextSeq		RSEM_genecounts.txt	TMM_normalized_data.txt	11_Media3_S11_R1_001.fastq.gz	11_Media3_S11_R2_001.fastq.gz
Media_4	Mono-derived DC, unconditioned, rep4	Homo Sapiens		Donor PBMC	Monocyte-derived dendritic cells		unconditioned	polyA RNA	paired-end	Illumina NextSeq		RSEM_genecounts.txt	TMM_normalized_data.txt	16_Media4_S16_R1_001.fastq.gz	16_Media4_S16_R2_001.fastq.gz
PROTOCOLS
# Information provided in this section will appear in each GEO Sample (GSM record).
growth protocol	Donor PBMC samples were collected from the NIH Clinical Center Blood Bank. Human monocyte cells were isolated from 4 donors using magnetic beads (Pan Monocyte Isolation Kit, human, Miltenyi). 12x10^6 human monocyte cells were cultured for 6 days with addition of GM-CSF and IL-4 to differentiate monocyte-derived DCs.
treatment protocol	The dendritic cells (1x10^6/mL) from 4 different donors and exposed to media (unconditioned), 50,000 live microfilariae (Mf), Mf-derived EVs (normalized using 10ug of protein content), 10uL of Mf E/S, or 10uL of Mf supernatant depleted of EVs for 48hrs at 37°C in 5% CO2.
*extract protocol	RNA was extracted from DCs using the Total RNA and Protein Isolation Kit (Thermo Fisher Scientific). The mRNA was purified from total RNA using the RNeasy Pure mRNA Bead Kit (Qiagen) according to manufacturer instructions. Samples with RIN values above 8.0 were prepared for library preparation.
*library construction protocol	Indexed RNA sequencing (RNA-seq) libraries were constructed from 1 µg total RNA using a TruSeq Stranded mRNA Library Prep (Illumina). The mRNA-Seq libraries were sequenced in paired-end mode (2x151 bp) on Illumina NextSeq sequencer.
*library strategy	RNA-seq
*data processing step	The mRNA sequencing data was processed using default parameter with RNA-seek workflow (https://github.com/OpenOmics/RNA-seek).
data processing step	This included preprocessing of the raw sequencing reads to remove low quality bases, adapters, and shorter reads using Cutadapt v1.18, followed by alignment to human hg38 reference genome (GRCh38, Gencode Release 30) using STAR (v.2.7.6a) aligner in two-pass mapping mode.
data processing step	The gene expression counts estimated from number of reads mapping to each annotated gene using RSEM (v.1.3.0).
data processing step	The expression data were transformed to log2-counts per million (logCPM) and then filtered to remove genes with <1 CPM that are expressed in less than 4 samples. The filtered gene expression count was normalized using TMM (Trimmed Mean of M-values) method.
data processing step
*genome build/assembly	GRCh38, Gencode Release 30
*processed data files format and content	tab-delimited text file inlcudes RSEM expected gene counts for all samples
processed data files format and content	tab-delimited text file inlcudes TMM normalized gene counts for all samples
PAIRED-END EXPERIMENTS
# If "paired-end" experiments are included, list the files for each paired-end run in a row. Each row will become one sequencing run on a GEO Sample (GSM record).
# Single-cell data: If applicable, list index files (I1, I2, etc.) in "file name 3", "file name 4" columns.
# Please make sure all raw files listed here are also listed in the "raw file" columns in the above SAMPLES section.
file name 1	file name 2
1_Media1_S1_R1_001.fastq.gz	1_Media1_S1_R2_001.fastq.gz
2_Mf1_S2_R1_001.fastq.gz	2_Mf1_S2_R2_001.fastq.gz
3_EV1_S3_R1_001.fastq.gz	3_EV1_S3_R2_001.fastq.gz
4_Sup1_S4_R1_001.fastq.gz	4_Sup1_S4_R2_001.fastq.gz
5_EVMinusSup1_S5_R1_001.fastq.gz	5_EVMinusSup1_S5_R2_001.fastq.gz
6_Media2_S6_R1_001.fastq.gz	6_Media2_S6_R2_001.fastq.gz
7_Mf2_S7_R1_001.fastq.gz	7_Mf2_S7_R2_001.fastq.gz
8_EV2_S8_R1_001.fastq.gz	8_EV2_S8_R2_001.fastq.gz
9_Sup2_S9_R1_001.fastq.gz	9_Sup2_S9_R2_001.fastq.gz
10_EVMinusSup2_S10_R1_001.fastq.gz	10_EVMinusSup2_S10_R2_001.fastq.gz
11_Media3_S11_R1_001.fastq.gz	11_Media3_S11_R2_001.fastq.gz
12_Mf3_S12_R1_001.fastq.gz	12_Mf3_S12_R2_001.fastq.gz
13_EV3_S13_R1_001.fastq.gz	13_EV3_S13_R2_001.fastq.gz
14_Sup3_S14_R1_001.fastq.gz	14_Sup3_S14_R2_001.fastq.gz
15_EVMinusSup3_S15_R1_001.fastq.gz	15_EVMinusSup3_S15_R2_001.fastq.gz
16_Media4_S16_R1_001.fastq.gz	16_Media4_S16_R2_001.fastq.gz
17_Mf4_S17_R1_001.fastq.gz	17_Mf4_S17_R2_001.fastq.gz
18_EV4_S18_R1_001.fastq.gz	18_EV4_S18_R2_001.fastq.gz
19_Sup4_S19_R1_001.fastq.gz	19_Sup4_S19_R2_001.fastq.gz
20_EVMinusSup4_S20_R1_001.fastq.gz	20_EVMinusSup4_S20_R2_001.fastq.gz

## Sheet: MD5SUM
# Unix: md5sum <file>
# OS X: md5 <file>
# Windows: Windows Command Processor (cmd): certutil -hashfile <file> MD5
RAW FILES					PROCESSED DATA FILES
file name	file checksum				file name	file checksum
10_EVMinusSup2_S10_R1_001.fastq.gz	365d4c1eee62fd83cf95204015476b18				RSEM_genecounts.txt	16f0382288c41ec6b3b501256fa7c97b
10_EVMinusSup2_S10_R2_001.fastq.gz	0fe44802419563eac20a79d0e2fb3c8a				TMM_normalized_data.txt	1e39103a116cd1a861ee048367a53c9c
11_Media3_S11_R1_001.fastq.gz	600ff752f67729bac199b22b8520f83d
11_Media3_S11_R2_001.fastq.gz	e19897acd5705577801dc3e9825644de
12_Mf3_S12_R1_001.fastq.gz	3f6d88270ff3e19bd5dc8a29e8c5a55a
12_Mf3_S12_R2_001.fastq.gz	fcfa304d2dfb00ed879af173820043c4
13_EV3_S13_R1_001.fastq.gz	27d05477bc9a1388eb1bd7a502f60f5b
13_EV3_S13_R2_001.fastq.gz	d530838f875288cedf7623227475aef5
14_Sup3_S14_R1_001.fastq.gz	82433fe7dc27dee83e72dac7cb4d5d6b
14_Sup3_S14_R2_001.fastq.gz	ff8bb42dd1f77cedc16b5f7532f84094
15_EVMinusSup3_S15_R1_001.fastq.gz	93f59ff31993eb61d513f6c20a495e5d
15_EVMinusSup3_S15_R2_001.fastq.gz	aa62424a79c1627c27bad7395235d24b
16_Media4_S16_R1_001.fastq.gz	443e1dd2114478fbef25124451d2fc53
16_Media4_S16_R2_001.fastq.gz	c364be314a67a6c7fe9c5876d165a97a
17_Mf4_S17_R1_001.fastq.gz	557c9869740202ef99ef0090095b2bed
17_Mf4_S17_R2_001.fastq.gz	a356c999d798898bce7f58d8aeb1aba8
18_EV4_S18_R1_001.fastq.gz	7689191ef86e83f0a9376303122bdd2c
18_EV4_S18_R2_001.fastq.gz	f77c6f114b24b963f85f53924b1ee136
19_Sup4_S19_R1_001.fastq.gz	91447c328ee7a56dfefaf9f29913134f
19_Sup4_S19_R2_001.fastq.gz	bd19ab35e2cab3ada24cbfea25dc8895
1_Media1_S1_R1_001.fastq.gz	c40e1f59b3afeb9513f5a4e88dfb00c2
1_Media1_S1_R2_001.fastq.gz	3dcbb64345c0170dd439160a4528b9f9
20_EVMinusSup4_S20_R1_001.fastq.gz	a598609a83cc799d2a12663b14017c33
20_EVMinusSup4_S20_R2_001.fastq.gz	73d359c816a8e4abd167adaa03e5aac4
2_Mf1_S2_R1_001.fastq.gz	7050977d4dee69d40a5d9a75e944fa5d
2_Mf1_S2_R2_001.fastq.gz	ae58c4cb3d3a4b5c93b0d84e591c6891
3_EV1_S3_R1_001.fastq.gz	bbc1710bf0966f17dd516f445324db9b
3_EV1_S3_R2_001.fastq.gz	6d2ffac450bc2aca4869c429b1e328ce
4_Sup1_S4_R1_001.fastq.gz	b020599c65130e84f1507f6c718800ab
4_Sup1_S4_R2_001.fastq.gz	923fbc86737b1bac6b33fb13b6d4b46a
5_EVMinusSup1_S5_R1_001.fastq.gz	f852550ec56f0d7ae12f5104f60e0e7f
5_EVMinusSup1_S5_R2_001.fastq.gz	5b3d2341b5abefd4b4824e3093c966d5
6_Media2_S6_R1_001.fastq.gz	b35b99661159b756fd692241594080ba
6_Media2_S6_R2_001.fastq.gz	7f578ec6c6a19960fe430385d522de9c
7_Mf2_S7_R1_001.fastq.gz	671029e969c570fe6e9d443b1a9356b1
7_Mf2_S7_R2_001.fastq.gz	3b5765e89390cc0f61e9c08ada3fd20f
8_EV2_S8_R1_001.fastq.gz	96310db9b9d49d7f289f31bb7f46c821
8_EV2_S8_R2_001.fastq.gz	a93fca6190b4ee839b1d267bb97b00e2
9_Sup2_S9_R1_001.fastq.gz	c12c766508336335d5bf04b358f35254
9_Sup2_S9_R2_001.fastq.gz	3839a5b79678ab116672843eb2d32d86
